# Supplementary material for: ZBTB4 Deficiency Exacerbates DSS-Induced Colitis Through Activating NF-κB Pathway
Source: Cells. 2026 May 18;15(10):929. doi: 10.3390/cells15100929 (PMC13204054; doi:10.3390/cells15100929)
Supplement: Supplementary file 1 [file cells-15-00929-s001.zip]

Archive with 1 entries (1 files):
- cells-4253513-supplementary.pdf
